# Supplementary material for: Integration of pre-trained protein language models into geometric deep learning networks
Source: Commun Biol. 2023 Aug 25;6:876. doi: 10.1038/s42003-023-05133-1 (PMC10457366; doi:10.1038/s42003-023-05133-1)
Supplement: Supplementary file 3 — Supplementary Data [file 42003_2023_5133_MOESM3_ESM.xlsx]

## Sheet: Sheet1
				Parameter Size	GVP	EGNN	Molformer
				1	0.6875	0.7336	0.3921
				8	0.7183	0.7532	0.4228
				35	0.782	0.7968	0.4773
				150	0.8267	0.8205	0.5546
				650	0.8544	0.8456	0.621
				300000	8703	0.8637	0.6683

## Sheet: Sheet2
				GVP	EGNN	Molformer
			W. PLM	0.9215	0.894	0.9403
			W.O. PLM	0.8855	0.8294	0.8736
